# Supplementary material for: The risk factor of clinical relapse in ulcerative colitis patients with low dose 5-aminosalicylic acid as maintenance therapy: A report from the IBD registry
Source: PLoS One. 2017 Nov 6;12(11):e0187737. doi: 10.1371/journal.pone.0187737 (PMC5673208; doi:10.1371/journal.pone.0187737)
Supplement: S1 Dataset — This is data in our study. (XLSX) [file pone.0187737.s001.xlsx]

## Sheet: Sheet1
gender male=1 female=2	age	age at onset	duration of disease (year)	Duration of disease remission （year）	extend of disease total=1 left=2 rectum=3 other=4	history of steroid use (-)＝0 (+)＝1	history of IM use (-)＝0 (+)＝1	Alb g/dl	TC mg/dl	WBC 10^3/μl	Hb g/dl	Plt 10^3/μl	CRP mg/dl	ESR mm/h	5-ASA 1=asacol 2=pentasa 3=salazosulfapyridine	5-ASA 0=LDG 1=HDG	poor adherence	out come remission=0 relapse=1	Mayo endoscopic score	regimens once=1 BID or TID=2
2	47	27	20	3	2	0	0	4.2	184	7.7	13.6	295	1.1	9	1	0	0	1	0	1
2	33	13	20	1	2	0	0								1	0	0	0		1
1	33	20	13	1	2	0	0								1	0	0	0	1	1
2	38	34	4	4	3	0	0								1	0	1	0	0	2
2	40	30	10	4	3	0	0								1	0	0	1	2	2
2	35	34	1	0	3	0	0								1	0	1	1		1
2	40	34	6	1	2	0	0	3	233	9.1	10.7	274	0.15	51	1	0	0	1		2
2	32	25	7	5	1	0	0								1	0	0	1	0	2
2	40	37	3	0	2	0	0	4.5	181	6.5	13.3	239	0.01	2	1	0	0	1	1	2
2	37	32	5	3	2	1	0								1	0	0	1	0	2
2	21	13	8	6	2	1	0	4.4		8.7	12.6	307	0.06	7	1	0	0	1		2
2	45	39	6	2	2	0	0	4	197	6.2	14.1	251	0.04	8	1	0	1	1	1	2
2	74	41	33	0	2	1	0	4.2	247	5.2	13.2	367	0.19		1	0	0	1		2
1	44	38	6	3	2	1	0	4.4	224	5.5	16	285	0.08		1	0	0	1	1	2
2	25	16	9	4	2	0	0								1	0	0	1		2
1	63	58	5	0	1	0	0								1	0	1	1		2
1	54	50	4	1	3	0	0	4.4	260	6.3	14.6	259	0.04	8	1	0	1	1		2
2	33	15	18	7	1	1	0								1	0	0	1		2
1	28	20	8	0	1	0	0								1	0	1	1	0	2
2	19	16	3	0	2	0	0		152	10.2	12.7	271	0.01		1	0	0	1	0	2
2	20	12	8	2	2	0	0	4.1	162	4.7	12.6	127	0.09	5	1	0	0	1		1
2	68	38	30	23	1	0	0	4	196	5.4	12.8	224	0.44	29	1	0	0	0	0	2
2	48	37	11	1	2	0	0	4.2		7.8	10.1	327	0.01	7	1	0	0	0	0	2
1	53	48	5	4	3	0	0	4.6	249	5.1	14.9	293	0.09		1	0	0	0	2	2
1	54	35	19	4	1	0	0	4.1	181	7	15.9	213	0.06	8	1	0	0	0	1	2
1	54	26	28	8	3	0	0	4.5	197	8.2	14.8	251	0.09		1	0	0	0	0	2
1	31	17	14	8	2	0	0	4.5	213	6.9	15.4	204	0.22	2	1	0	0	0		2
2	40	34	6	0	2	0	0	4.4	151	9.2	11.8	307	0.12	17	1	0	0	0	1	2
2	39	33	6	2	3	0	0	4.4	189	5.6	11.1	241	0.01	8	1	0	0	0		2
1	51	42	9	3	1	0	0								1	0	0	0		2
1	54	45	9	8	3	0	0	4.6	222	5.4	14.7	271	0.05		1	0	0	0		2
1	46	28	18	9	4	0	0	4.8	159	7.9	15.3	293	0.03	2	1	0	0	0		2
2	37	31	6	0	3	0	0								1	0	0	0	0	2
1	48	43	5	2	3	0	0								1	0	0	0	0	2
1	22	18	4	0	3	0	0	4.7	211	5.3	13.9	333	0.2	9	1	0	0	0		2
2	33	17	16	7	2	1	0	4.4	189	6.7	13.1	343		10	1	0	0	0	0	2
2	35	22	13	9	2	0	0								1	0	0	0		2
1	52	37	15	8	1	1	1	4.7	158	5.2	15.5	245	0.01		1	0	0	0	0	2
1	72	61	11	2	2	1	0	4.4	244	9.3	15.3	245	0.26		1	0	0	0	0	2
2	27	16	11	0	1	0	0	3.7	159	7.6	14.2	298	0.06	9	1	0	1	0	1	2
1	42	31	11	8	2	0	0	4.5	258	4.1	15.7	249	0.37	4	1	0	0	0	1	2
2	29	25	4	1	3	0	0	4.2	134	5.6	12.3	139	0.03	7	1	0	1	0	0	2
2	67	41	26	15	3	0	0	4.3	206	4.4	13.5	338	0.01	9	1	0	0	0		2
2	36	18	18	12	3	0	0								1	0	0	0	1	2
2	44	39	5	0	2	0	0								1	0	1	0		2
1	32	27	5	2	1	0	0	4.4	250	6.6	14.9	191	0.6	20	1	0	0	0		2
1	56	21	35	27	2	0	0								1	0	0	0		2
2	46	41	5	0	2	0	0	4.2	250	7.4	11.7	317	0.14		1	0	0	0		2
2	68	48	20	12	1	1	0	4.4	245	5	12.5	213	0.01	17	1	0	0	0	1	2
1	61	56	5	2	1	0	0	4		8.2	15	657	0.44		1	0	0	0	1	2
1	26	20	6	0	2	0	0	4.3	199	5.9	15.7	231	0.03	2	1	0	1	0		2
2	25	22	3	0	2	0	0	4.7	173	5.3	12.3	262	0.01	8	1	0	0	0	1	2
1	26	24	2	0	1	0	0	5.1	134	5	16.9	253	0.02	2	1	0	0	0		2
2	66	64	2	0	2	0	0	4.6	227	6.1	13.6	255	0.03	14	1	0	0	0		2
1	33		33	1	2	0	0	5.1	157	7.3	14.4	259	0.4		1	0	1	0	0	2
2	30	22	8	7	2	0	0	4.7	129	7.6	14.7	342	0.15	2	1	0	1	1	0	2
1	71	57	14	4	2	1	0		158	8.2	12.5	236	0.9		1	0	0	1		2
2	53	26	27	1	1	1	0	4.4	252	8.9	14.9	238	0.04		1	0	0	1		2
1	36	19	17	1	2	0	0	4.8	149	5.7	15.3	234	0.04	2	1	0	0	1		2
2	46	25	21	0	1	1	0	3.9	148	6	11.8	320	0.15	13	1	0	1	1	2	2
2	49	34	15	1	2	0	0	3.9	178	9.3	12.9	347	0.02	17	1	0	1	1	0	2
2	64	58	6	3	2	0	0	4	162	4.3	13.6	225	0.04	16	1	0	0	0	1	2
2	41	23	18	0	2	0	0	4.2	263	4.5	12.3	394	0.03	14	1	0	0	0		1
1	47	37	10	2	1	0	0	4.6	191	8.8	14.2	312	0.06	2	1	0	0	0	0	2
1	76	68	8	4	2	0	0	4	196	3.6	12.7	194	0.06	7	1	0	0	0	1	2
1	33	21	12	0	3	0	0								1	0	1	0		2
1	57	52	5	2	3	1	0	4.8	200	8.1	13.7	242	0.17	8	1	0	0	0	1	2
1	48	42	6	2	1	0	1	4.1		4.7	12.1	249			1	0	0	0	0	2
2	48	35	13	1	1	0	0								1	0	0	0	0	2
1	64	46	18	15	3	0	0								1	0	0	0	2	2
1	34	28	6	1	3	0	0	4.5	157	6.3	16.4	212	0.02	2	1	0	1	0		2
2	52	42	10	0	2	1	0	4.5	229	3.9	14.6	273	0.01		1	1	0	1	0	2
2	51	28	23	0	1	1	0	3.9	190	7.8	10.4	269	0.17	56	1	1	0	1		2
1	63	46	17	2	1	1	0	3.8		6.7	15.5	254	0.04		1	1	0	1	1	2
1	37	29	8	6	2	0	0	4.4	210	5.4	15.1	255	0.2		1	1	0	1	1	2
1	64	56	8	0	1	1	0	4.3	103	11.4	12.1	182	0.16		1	1	0	1	2	2
1	41	28	13	4	1	0	0	4.6	209	3.4	16.1	159	0.07	2	1	1	0	1		2
1	44	39	5	0	1	0	0	4.4	177	5.9	12.8	344	0.02	7	1	1	0	1		2
2	41	27	14	10	2	0	0	4.2	192	5.6	13.8	283	0.01		1	1	0	1	1	2
2	25	19	6	0	2	0	0								1	1	0	1	2	1
1	40	22	18	1	3	0	0	4.7	157	8.1	15.4	195	0.04	4	1	1	0	1	0	2
2	59	51	8	1	2	0	0	4.5	182	4.8	12.7	226	0.01		1	1	0	1		2
1	46	12	34	0	1	1	1	4.3	175	9.1	15.8	240	0.14	5	1	1	0	1	1	2
2	54	50	4	0	1	1	0	4.6		2.6	13.3	227	0.01		1	1	0	1		2
1	35	24	11	3	1	0	0	4.3	154	6.3	14.7	229	0.43	12	1	1	0	1	1	2
2	31	25	6	0	3	0	0	4.4	212	4.6	11	279	0.04	7	1	1	0	1		2
1	66	24	42	1	1	1	1	3.8	162	4.3	14.6	132	0.02	5	1	1	0	1	0	2
1	53	39	14	1	2	0	0								1	1	0	1		2
1	18	15	3	0	1	0	0	4.3	121	7.9	11.9	310	0.03	6	1	1	1	1	2	2
2	51	37	14	2	1	0	0								1	1	0	1	0	2
1	40	28	12	1	2	0	0	4.6	178	5.7	14.4	314	0.35	9	1	1	0	1	2	1
2	36	25	11	1	1	0	0	5	252	5	14.3	200	0.01	8	1	1	0	1	0	2
1	54	43	11	3	1	1	0	4.9	226	4.5	15.1	186	0.01	3	1	1	0	1	1	2
2	39	35	4	0	1	1	0	4.6	191	7.6	14.1	340	0.04		1	1	0	1	0	2
1	59	54	5	8	1	0	0	4.5	240	8.4	15.7	258	0.08	2	1	1	0	1		2
1	30	20	10	0	3	1	0								1	1	0	1	0	2
1	26	24	2	0	1	0	0	4.2	125	12.6	13.4	364	5.5	28	1	1	0	1	1	2
2	34	27	7	0	2	0	0								1	1	0	1	2	1
1	52	49	3	0	1	0	0	3.7	236	4.1	14.4	202	0.07	2	1	1	0	1	1	2
2	50	32	18	0	2	0	0	4.3	192	5.2	14.3	242	0.01	8	1	1	0	1		2
2	43	19	24	0	1	1	1	4.1	168	6.1	11.3	445	0.03		1	1	1	1		2
1	75	67	8	4	1	0	0	4.3	175	4.6	14.8	174	0.02	9	1	1	0	0	0	2
2	22	18	4	1	1	1	0	4.3	171	5.3	13.4	340	0.02	4	1	1	0	0	2	2
1	28	17	11	0	2	0	0	5.1	164	7.9	14.5	310	0.06	8	1	1	0	0		2
2	33	23	10	1	3	0	0	4.4	191	6.8	13.6	234	0.05	2	1	1	0	0	1	1
2	24	18	6	6	3	0	0	4.7	167	7.3	12.8	278	0.01	7	1	1	0	0	0	2
2	23	17	6	1	3	1	0	4.3	174	7.2	13.2	482	0.03		1	1	1	0	2	2
1	42	29	13	0	2	0	0	4.6	233	3.8	15.7	243	0.01	2	1	1	0	0		2
1	46	30	16	0	1	0	0			8.6	16.6	293	0.22		1	1	0	0		2
1	32	29	3	1	2	0	0								1	1	0	0	1	2
1	49	22	27	0	2	0	0	4.4	181	7.8	13.1	304	0.05	3	1	1	0	0	0	2
1	54	49	5	2	2	0	0	4.3	217	4.8	14.1	169	0.05		1	1	0	0	2	2
1	39	27	12	4	1	0	0								1	1	0	0		2
2	36	27	9	5	2	0	0								1	1	0	0		2
1	35	20	15	3	1	1	0								1	1	0	0	1	2
1	68	65	3	0	3	0	0	3.4	115	6.3	12.3	311			1	1	0	0	2	2
2	41	30	11	1	2	0	0								1	1	1	0	1	2
1	53	49	4	1	2	1	0								1	1	1	0	0	2
2	48	40	8	1	2	0	0	4.2	181	5.5	11	313	0.01	8	1	1	0	0		2
2	48	43	5	2	3	0	0								1	1	0	0	0	2
2	40	37	3	0	3	0	0	4.7	224	3.5	13.3	261	0.01	2	1	1	0	0		2
1	54	35	19	0	3	0	0	4.7	224	6.4	14.8	260	0.01		1	1	0	0		2
2	39	28	11	0	2	0	0	4.2	193	6.5	12.2	343	0.07	5	1	1	0	0		2
2	23	18	5	3	3	0	0								1	1	1	0		2
1	45	38	7	3	3	0	0								1	1	0	0		2
1	33	23	10	1	1	0	0	4.7	200	7.1	16.2	307	0.02	2	1	1	0	0	1	2
2	48	45	3	0	3	0	0	4.4	205	6.7	14.3	281	0.15		1	1	0	0		2
2	20	14	6	5	1	1	0	4	176	7.2	13.7	277	0.32	12	1	1	0	0		2
2	53	23	30	0	1	0	0	4.4	145	7.9	13.5	269	0.13	14	1	1	0	0		2
2	31	15	16	1	2	0	0	4.5	255	5.8	13.4	231	0.01	8	1	1	0	0	0	2
1	27	22	5	0	1	0	0	4.8	185	7.3	13.8	275	0.01	2	1	1	0	0		2
1	20	17	3	0	2	0	0	4.4		5.7	14.1	350	0.02		1	1	0	0	1	2
1	24	20	4	0	2	0	0								1	1	0	0	1	2
1	37	17	20		1	0	1	4.8	141	4.8	15.3	189	0.04	2	1	1	0	0	1	2
2	28	21	7	4	2	0	0	4.2	171	7	12.9	336	0.02	4	1	1	0	0		2
2	43	33	10	4	3	0	0								1	1	0	0		2
2	28	17	11	2	2	1	0	4.4	127	9.4	13.1	285	0.87	10	1	1	0	0		2
1	32	30	2	1	1	0	0	4.5	170	4.6	13.7	206	1.55	7	1	1	0	0	2	2
2	67	55	12	0	2	0	0	4.5	171	8.5	13.6	275	0.1	20	1	1	0	0	0	2
1	27	21	6	3	1	1	0	4.6	164	6.4	14.5	315	0.05	2	1	1	0	0	0	2
1	27	9	18	1	2	0	0								1	1	0	0		2
1	28	22	6	3	3	0	0	4.6	177	5.6	15	265	0.01	2	1	1	1	0		2
2	26	23	3	0	2	1	0	4.3	164	12.1	12.4	216	0.57	8	1	1	0	0		2
1	28	22	6	2	1	1	0								1	1	0	0		2
1	29	26	3	0	4	0	0								1	1	0	0		2
2	44	32	12	0	1	0	0	4.5	179	6.5	10.4	296	0.01	7	1	1	0	0	0	2
1	25	23	2	2	4	0	0								1	1	0	0		2
2	66	32	34	0	1	1	0	3.4	186	4.7	12.4	152	0.19	40	1	1	0	0	2	2
2	77	41	36	7	1	0	0	3.9	201	11	14.5	308	0.45		2	0	0	0	0	1
1	43	32	11	3	2	0	0								2	0	0	0	0	2
1	43	19	24	0	2	0	0								2	0	0	0	0	1
2	39	22	17	12	3	0	0	4.3	190	7.1	13.4	268	0.03	6	2	0	0	1		1
1	54	24	30	1	2	0	0	4.4	185	6	12.7	191	0.01	7	2	0	0	0		1
2	52	36	16	5	2	0	0	4.7	174	4.4	13	275	0.01	8	2	0	0	0	0	2
1	48	34	14	0	2	0	0	4.5	209	6.1	16.3	261	0.16		2	0	0	0	1	2
1	38	35	3	0	3	0	0	4.4	137	4.3	13.8	222	0.02	5	2	0	0	1	1	2
2	70	53	17	13	3	0	0	4.3	192	6.7	13.7	319	0.04	2	2	0	0	1		2
2	48	37	11	0	2	0	0								2	0	0	1		2
1	37	32	5	4	3	0	0	4.6	168	6.2	16.5	169	0.01	2	2	0	0	0		2
2	65	45	20	5	1	1	0	4		5.4	11	244	0.01	51	2	0	0	0	0	2
2	60	40	20	4	2	1	1	4.6	233	5.9	13.9	200	0.03	8	2	0	0	0		2
2	71	24	47	15	2	0	0	4.4	216	6.8	14.7	264	0.07		2	0	0	0	0	2
1	39	30	9	1	1	0	0	4.8	212	4.7	16.3	238	0.17	2	2	0	0	0		2
1	44	32	12	6	3	0	0	4.7	128	5.7	14.5	285	0.02		2	0	0	0		2
1	45	29	16	7	3	0	0	4.9	166	8.3	17.1	308	0.11	2	2	0	0	0		2
1	52	41	11	0	1	0	0	4.6	201	3.7	14.3	200	0.01	6	2	0	0	0	0	2
1	37	20	17	8	3	0	0								2	0	0	0		2
1	52	43	9	2	3	0	0	4.2	123	3.9	15	165	1.32	6	2	0	0	0	1	2
1	42	24	18	13	3	0	0	4.1	168	7.8	14.4	294	0.07	8	2	0	0	0	0	2
1	52	19	33	18	4	0	0	4.3	236	5.9	15.1	257	0.14	9	2	0	0	0	0	2
2	51	41	10	2	2	0	0								2	0	0	0		1
1	39	31	8	5	3	1	0	4.1	177	4.7	13.2	222	0.04	17	2	0	0	0	0	2
2	58	44	14	6	1	0	0	4.4	187	3.6	12.2	182	0.02	8	2	0	0	0	0	2
1	78	68	10	8	1	0	0	3.9	145	6.2	13.8	203	0.09	10	2	0	0	0		2
2	59	40	19	16	4	0	0	4.4	242	5.6	12.4	249	0.01	11	2	0	0	0		2
2	36	22	14	12	3	0	0								2	0	0	0	1	2
1	67	46	21	19	3	0	0	4.3	182	6.7	13.4	161			2	0	0	0		2
1	43	27	16	11	3	0	0	4.2	177	6.3	15.6	241	0.67	9	2	0	1	0	1	2
1	69	60	9	6	1	0	0	4.8	170	3.5	14.8	192			2	0	0	0		2
2	47	28	19	6	1	0	0								2	0	0	0	0	2
1	43	15	28	0	3	0	0	4.6	232	5.4	17.3	257	0.1		2	0	0	0	0	2
2	51	42	9	5	3	0	0	4.2	223	4.7	4.02	196	0.01	6	2	0	0	0		2
2	48	34	14	8	3	1	0	4.5	221	4.5	13.3	210	0.01		2	0	0	0		2
1	39	27	12	9	1	1	0	4.6	265	6.7	15.4	242	0.55	15	2	0	0	0		2
2	36	24	12	9	3	0	0	4	231	5.6	11.9	228	0.01		2	0	0	0		2
1	47	18	29	14	3	1	0	4.6	231	4.7	15	259	0.02		2	0	0	0	0	1
2	31	14	17	13	3	0	0	4.8		3.6	13.7	202	0.03		2	0	0	0		2
1	54	39	15	12	3	0	0	4.3	189	9.4	14.4	225	0.04	2	2	0	0	0	0	2
1	54	38	16	6	3	0	0								2	0	0	0	0	1
2	46	40	6	3	3	0	0	3.8	200	5.1	14.1	213	0.03		2	0	0	0		2
1	38	28	10	6	2	0	0								2	0	0	0	1	2
1	47	38	9	5	3	1	0								2	0	0	0		1
1	35	27	8	7	3	0	0	4.2	149	7.3	14.5	270	0.01	2	2	0	1	0		2
1	40	24	16	13	3	0	0								2	0	1	0		2
2	41	27	14	2	2	0	0	4.2		4.9	13.9	211	0.01	2	2	0	1	0		1
1	37	33	4	1	2	0	0								2	0	0	0		1
2	56	40	16	0	2	0	0	4.7	216	5.8	13	260	0.01	8	2	0	0	0		1
2	35	25	10	7	2	0	0								2	0	0	1		2
2	42	20	22	4	3	1	0								2	0	0	1		2
1	55	37	18	5	1	0	0								2	0	0	1		2
1	44	24	20	0	1	1	0	3.7		8.6	10.5	231	0.1		2	0	1	1		2
2	68	38	30	2	1	1	0	4.3	238	5.1	10.7	265	0.03		2	0	0	1	0	2
1	43	18	25	12	1	1	0								2	0	0	1		1
2	36	24	12	1	1	0	0	4.5		3.5	11.8	231	0.05		2	0	0	1	0	2
2	66	56	10	10	3	0	0	4.5	218	4.3	14.4	287	0.03		2	0	0	0		2
2	48	29	19	10	2	0	0	4.1	208	2.4	11.5	171	0.02	8	2	0	0	0	0	2
1	36	30	6	4	3	0	0	4.8	175	4.5	14.5	314	0.05		2	0	1	0		1
1	42	36	6	5	3	0	0	5.2	239	6.6	16.8	242	0.06	2	2	0	0	0	0	2
1	38	30	8	4	3	0	0	4.3	153	4.3	16	270	0.04	2	2	0	0	0		1
2	49	23	26	9	3	0	0	4.4	228	9.8	12.2	301	0.26		2	0	0	0	0	1
1	40	28	12	1	2	0	0	4.8	160	5.1	14.3	265	0.04	6	2	0	0	0		2
1	27	17	10	9	2	0	0	4.8	215	6.8	17.4	241	0.01	2	2	0	0	0	1	1
1	33	15	18	2	2	0	0	4.9	174	4.4	16.2	148	0.01	2	2	0	0	0	0	2
1	69	61	8	4	2	0	0	4.5	269	3.9	14.2	214	0.01	5	2	0	0	0		2
2	34	23	11	4	3	0	0								2	0	1	0		2
2	46	33	13	10	2	0	0	3.7	168	7.9	13.2	248	0.07	8	2	0	0	0		2
1	60	47	13	9	2	0	0	4.1	197	6.6	14.5	297	0.05		2	0	0	0	0	1
2	63	45	18	3	1	0	0	4.2	204	6.6	12.7	309	0.94	21	2	0	0	0	1	2
1	33	23	10	8	3	0	0	5	153	8	15.5	258	0.02		2	0	0	0	0	1
2	65	58	7	1	2	0	0	4.6	221	5.1	14.2	221	0.01	8	2	0	0	0	1	1
2	33	24	9	3	1	0	0								2	0	0	0		1
1	29	23	6	2	1	1	0								2	0	0	0		1
2	43	26	17	6	1	0	0	4.1	190	8.8	12.6	294	0.03	2	2	0	0	0	2	2
1	49	40	9	6	3	0	0								2	0	0	0		1
1	38	28	10	6	3	0	0								2	0	1	0	0	1
1	33	20	13	10	2	0	0	4.6	165	4.3	14.5	198	0.01	2	2	0	0	0		2
1	43	33	10	1	2	0	0								2	0	0	0		2
1	48	17	31	0	3	0	0	4.3	273	8	14.1	242	0.01		2	0	0	0		2
2	67	29	38	1	1	1	0	4.3	220	8.2	12.3	277	0.04		2	0	0	0		2
1	32	21	11	4	3	0	0	4.9	147	4	14.6	202	0.01		2	0	0	0		2
1	51	43	8	5	2	0	0	4.2		7.1	15.3	270	1.26		2	0	0	0		2
2	40	27	13	2	1	0	0	4.5	151	3.8	12.3	251	0.01	4	2	0	0	0	0	2
1	55	49	6	4	2	0	0	4.4	199	6.8	15.5	252	0.16		2	0	0	0	1	2
2	55	41	14	4	4	0	0	4.1	244	5.2	11.6	222	0.17	12	2	0	0	0		2
2	39	21	18	11	3	0	0	4.5		5.3	13.3	328	0.01		2	0	0	0		2
2	27	19	8	1	1	0	0	4.8	113	5.7	12.7	224	0.02	4	2	0	1	0		1
2	34	30	4	2	3	0	0	4.3	193	8	13.4	283	0.2	8	2	0	0	0		2
1	40	36	4	0	2	0	0	4.4	183	6.7	14.3	268	0.03	2	2	0	1	0	0	2
1	46	42	4	2	1	0	0	4.3	159	3.5	12.5	329	0.03	20	2	0	1	0	1	1
1	45	14	31	0	1	0	0	4	147	7.3	13.8	307	0.11	8	2	0	0	1	1	2
2	64	53	11	4	1	1	0	4.2	232	4.9	13.5	230	0.03	10	2	0	0	1	2	2
2	36	12	24	0	1	0	0	4.6	176	6.9	12.7	370	0.03		2	0	1	1		2
1	64	39	25	13	1	0	0	4.3	186	6.9	12.7	317	0.11		2	0	0	1		2
2	84	66	18	9	2	0	0	3.9	196	4.4	13.2	184	0.06	12	2	0	0	0		2
2	47	35	12	4	2	0	0	4	187	5.8	9.7	337	0.01	8	2	0	0	0	1	2
1	32	20	12	2	1	0	0	4.9	163	6.5	14.7	211	0.03	2	2	0	0	0		2
2	68	53	15	15	1	0	0	4.3	194	6	13.4	340	0.02		2	0	0	0		2
2	39	26	13	4	1	0	0	4.2	152	7.2	10.9	324	0.12	25	2	0	0	0	1	2
1	46	38	8	6	3	0	0								2	0	0	0		2
1	60	34	26	2	1	1	0	4.5	167	7.3	15.4	205	0.04	2	2	0	0	0		2
2	48	35	13	5	1	0	0	4.3	219	4.5	12.4	356	0.01	7	2	0	0	0		2
1	49	24	25	4	2	0	0								2	0	0	0	0	2
2	32	19	13	4	1	0	0	4.6	196	6.2	13.6	233	0.01		2	0	1	0		2
2	77	68	9	5	1	0	0								2	0	0	0		2
2	37	28	9	6	2	0	0								2	0	0	0	1	2
1	53	37	16	12	2	1	0	4	175	7.2	14	238	0.22		2	0	0	0	1	2
1	49	38	11	1	3	0	0	4.6	160	4	14	165	0.02	9	2	0	0	0		2
2	64	57	7	2	3	1	0	4.4	237	4.3	12.5	245	0.04	12	2	0	0	0		2
1	65	59	6	3	1	0	0	4		4.2	11.3	305	0.78		2	0	1	0		2
1	41	32	9	6	4	0	0	4.4		8.4	14.3	248	0.82		2	0	0	0		2
1	57	48	9	6	1	0	0	4.3		7.6	16.5	236	0.18		2	0	0	0		2
1	81	65	16	11	3	0	0	4	189	4.7	12.1	179	0.21	12	2	0	0	0		2
2	23	15	8	0	3	0	0								2	0	1	0		2
2	58	42	16	6	3	0	0	4.6	246	5.9	11.9	237	0.01	11	2	0	1	0		1
1	78	69	9	3	1	0	0								2	0	0	0		2
1	47		47		2	0	0								2	0	0	0	0	2
1	49		49		2	0	0	4.4	229	4.6	14	214	0.02		2	0	0	0		2
1	84	70	14	12	2	0	0	3.7	158	5.8	10.6	187	0.04		2	0	1	0		2
2	54	47	7	2	1	0	0	4.6	199	3.8	14.2	221	0.01	7	2	1	0	1		2
2	53	39	14	1	1	1	0	3.9	178	6.8	13	262	0.07	8	2	1	1	1		2
1	44	6	38	0	3	0	0	5.2	207	5.5	17.6	296	0.02		2	1	0	1		2
1	50	26	24	3	2	0	0								2	1	0	1		2
1	46	31	15	1	3	0	0	4.7	183	6.2	15.9	247	0.06	2	2	1	0	1		2
2	40	37	3	0	2	0	0	3.6	192	6.7	10.7	294	0.05	40	2	1	0	1		2
2	31	25	6	4	3	0	0	4.2	158	6.4	12.3	232	0.01		2	1	0	1	2	2
1	63	57	6	4	3	0	0	4.2	184	4.6	13.7	244	0.06	14	2	1	0	1		2
2	49	35	14	10	1	1	0	4.3	201	4.5	13.1	214	0.01		2	1	0	1	1	2
1	40	27	13	1	3	0	0	4.5		5.5	15	290	0.03	2	2	1	0	1	0	2
2	25	20	5	0	1	0	0	4.7	188	5	14.1	261	0.04	2	2	1	1	1	1	2
2	27	21	6	0	2	0	0								2	1	1	1	0	1
2	56	27	29	0	1	0	0	3.9	203	5.5	12.5	220	0.01	6	2	1	0	1		2
2	34	28	6	0	1	1	1	4.1	175	5.9	12.5	209	0.01	8	2	1	0	1		2
1	47	39	8	5	2	0	0	4.6	205	5.5	15.1	361	0.06	8	2	1	0	0		2
1	66	43	23	9	4	0	0	3.8	215	6.1	13.7	208	0.38	8	2	1	0	0		2
1	67	46	21	0	2	0	0	4.2	205	3.4	13.5	134	0.03		2	1	0	0	0	2
2	58	45	13	2	2	0	0	4.3	177	5.8	12.4	247	0.02		2	1	0	0	1	2
2	64	61	3	0	2	1	0	4.4		3.6	13.2	146	0.07		2	1	0	0		2
1	50	42	8	5	1	0	0	4.7	254	4.9	15.1	326	0.03	4	2	1	0	0		2
1	43	31	12	7	1	0	0	4.6	213	4.8	14.8	235	0.2	4	2	1	0	0	0	2
1	49	43	6	1	2	0	0	4.7	216	4.3	14.7	201	0.02		2	1	0	0	1	2
2	52	45	7	4	2	0	0	4.2	220	5.5	12.5	347	0.03	14	2	1	0	0	0	2
2	66	50	16	4	2	1	0								2	1	0	0	1	2
2	52	46	6	5	1	0	0	4.2	241	6.2	12.6	290	0.02	24	2	1	0	0	0	2
2	40	25	15	11	3	0	0	4.2	140	4.6	12.7	180	0.02	5	2	1	0	0	1	2
2	34	26	8	3	1	1	1	4		4.8	11.6	255	0.04	20	2	1	1	0		2
1	72	66	6	4	2	0	0			4.9	14.4	166			2	1	0	0	0	2
1	50	23	27	5	1	0	0	4.6	197	9.1	16.4	248	0.45	6	2	1	0	0		2
1	48	35	13	4	2	0	0	4.3		6.1	14.8	331	0.09		2	1	0	0	1	2
2	70	55	15	2	1	0	0	4.2		6.3	13.8	156	0.02	14	2	1	0	0	0	2
2	64	62	2	0	2	0	0								2	1	0	0		2
2	28	24	4	3	1	1	0	4.5	204	6.5	13.5	327	0.02	3	2	1	0	0	0	2
2	30	23	7	7	3	0	0	4.8	187	7.1	13.9	244	0.01	5	2	1	0	0		2
2	55	38	17	3	4	0	0	4.4	286	3.7	13.9	243	0.05	13	2	1	0	0		2
1	30	22	8	3	2	1	0	5	174	10	15.9	375	0.05	2	2	1	1	0		2
1	51	41	10	0	1	1	0	4.5	246	5.1	15	242	0.02	4	2	1	0	0	0	2
1	25	16	9	6	3	0	0								2	1	0	0		2
1	46	24	22	4	2	1	0								2	1	1	0	1	2
1	42	31	11	5	1	1	1								2	1	0	0	1	2
2	34	18	16	0	1	0	0	4.5	163	5.7	12.7	245	0.38	8	2	1	0	0		2
1	38	26	12	4	1	0	0	4.5	163	4.8	15.5	228	0.02	2	2	1	0	0		2
1	41	34	7	9	3	0	0	4.5	166	9.4	16.9	303	0.02		2	1	0	0	1	2
2	33	23	10	2	4	0	0	4.2	278	8.7	13	285	0.05	28	2	1	0	0		2
1	67	59	8	0	1	1	0	4.2	197	6.6	16.4	295	0.04		2	1	1	0	2	2
1	32	24	8	4	1	1	0	4.9	185	4.6	14.8	248	0.01		2	1	0	1		2
1	46	28	18	1	3	0	0	3.8	128	4.5	13.1	209	0.02		2	1	0	1		2
1	25	18	7	0	1	0	0	4.2	127	4.6	15	205	0.02		2	1	1	1	1	2
1	43	20	23	5	3	0	0	4.4	179	5.1	14	291	0.01	2	2	1	1	1	2	2
1	67	40	27	1	1	0	0	4.1	188	6.8	12.8	212	0.03	14	2	1	0	1	1	2
1	47	39	8	1	2	0	0	4	239	9.4	14.1	375	0.23	14	2	1	1	1	2	2
2	47	42	5	4	1	0	0	4.8		4.1	13.6	220	0.01		2	1	0	1	1	2
1	42	36	6	0	2	1	0	4.5	178	7.3	13.9	274	0.09	8	2	1	0	1	1	2
1	46	31	15	0	1	1	0	4.1	183	8.3	12.9	335	0.1	13	2	1	0	1		2
2	76	60	16	1	1	0	0		222	4.6	14.1	216	0.41		2	1	0	1		2
1	45	39	6	2	2	1	0	4.9	154	8.2	15.1	274	0.04	3	2	1	0	1		2
2	38	24	14	4	1	1	0	4.3	184	4.2	11.6	224	0.01	14	2	1	0	1	2	2
1	56	44	12	0	2	0	0	4	193				0.04	6	2	1	0	1		2
1	68	60	8	2	2	0	0	3.8	138	7.7	13.2	311	0.88	58	2	1	0	1	2	2
2	32	17	15	2	1	0	0	4.2	189	7	12.6	288	0.02	12	2	1	0	1		2
2	67	31	36	0	2	0	0	3.7	182	3.7	12.3	199	0.15		2	1	0	1		2
2	34	31	3	0	1	1	0	4.6	196	7.7	12.8	282	0.01	5	2	1	0	1		2
2	64	50	14	0	2	0	0	3.5	222	12.9	11.1	242	0.89	41	2	1	0	1		2
2	30	22	8	2	1	1	0	4.4	197	8.7	13.5	240	0.03	2	2	1	1	1	1	2
1	30	16	14	1	3	0	0								2	1	1	1		2
1	21	18	3	0	1	0	0	3.9	134	5.1	10.8	331	0.04	26	2	1	0	1		2
2	61	59	2	0	1	0	0	4.2	258	6	12.3	349	0.04	19	2	1	0	1	2	2
1	27	21	6	1	1	1	0								2	1	0	1		2
1	38	23	15	9	2	0	0	4.6	233	5.2	15.3	206	0.07	2	2	1	0	0	3	2
1	39	27	12	1	2	0	0	4.5	244	7.8	14.8	341	0.1	7	2	1	1	0		2
1	49	40	9	1	2	0	0	4.6	277	5.3	13.3	246	0.05	16	2	1	0	0	1	2
2	45	31	14	14	3	0	0	4.1	179	6.2	11.5	320	0.01	8	2	1	0	0	3	2
1	50	45	5	0	1	1	0	4.2	179	8.8	11.9	326	0.04	10	2	1	0	0		2
1	44	40	4	0	1	1	0	4.8	216	4.8	16.2	230	0.08	3	2	1	0	0		2
2	63	27	36	9	1	1	0	3.9	216	5	11.7	270	2.74		2	1	0	0		2
2	68	61	7	2	1	1	0	4.3	204	6	12.4	219	0.07	31	2	1	0	0		2
2	47	34	13	1	2	0	0	4	167	6.6	14.1	299	0.04	7	2	1	0	0	1	2
1	30	25	1	1	1	0	0								2	1	0	0		2
2	84	74	10	1	3	0	0	3.5	171	5	10.8	251	0.55	34	2	1	0	0	1	2
2	40	18	22	2	2	1	0	4.4	216	4.9	13.2	260	0.01	8	2	1	0	0		2
2	43	23	20	2	3	0	0								2	1	0	0		2
1	72	58	14	2	1	1	0	4.1	222	7.4	13.9	291	0.03	15	2	1	0	0	0	2
2	68	55	13	0	3	1	0	4.2		6.6	12.1	216	0.06	22	2	1	1	0	0	2
1	29	15	14	0	2	0	0	4.6		4.3	14.4	243	0.01	2	2	1	0	0	1	2
1	37	23	14	0	1	0	0	4.1	169	4.8	13.4	270	0.01	2	2	1	0	0	2	2
1	31	21	10	0	2	1	0								2	1	1	0		2
1	33	24	9	3	1	0	0								2	1	0	0		2
1	42	33	9	0	2	0	0	4.2	228	6.2	14.2	269	0.07	7	2	1	0	0		2
2	33	24	9	0	3	0	0	4.3	189	5.3	10.9	363	0.01		2	1	1	0	0	2
1	63	57	6	3	2	0	0	4.6	224	5.3	14.1	266	0.1	6	2	1	0	0	1	2
1	50	37	13	0	2	0	0	4.2	184	4.6	5.13	260	0.11	3	2	1	0	0	0	2
2	40	32	8	3	1	0	0	3.9	172	6.9	12.4	299	0.01		2	1	0	0	0	2
1	42	32	10	5	3	0	0	4.1	205	5	15	292	0.02	2	2	1	0	0	0	2
1	70	37	33	1	3	0	0	4.3	202	6.2	16.9	158	0.03		2	1	0	0	2	2
2	56	42	14	1	3	0	0								2	1	0	0		2
1	56	30	26	3	1	0	0	4.3	250	6.1	15.9	228	0.01	4	2	1	0	0	0	2
2	48	35	13	1	2	0	0	4.2	213	6.5	13.7	350	0.04		2	1	0	0		2
1	41	29	12	1	1	1	0	4.5	194	7.9	15.1	301	0.17		2	1	0	0	1	2
1	44	28	16	2	1	0	0	4.5	202	5	13.8	264	0.03	8	2	1	0	0	0	2
1	43	33	10	6	2	0	0	4.5	227	4.6	14.2	196	0.06	2	2	1	0	0	0	2
2	37	29	8	2	1	0	0	4.1	201	6.4	12.2	278	0.02	12	2	1	0	0		2
2	36	29	7	1	3	0	0								2	1	1	0		2
2	40	22	18	0	2	0	0	4.1	179	5.7	8.7	302	0.03	8	2	1	0	0		2
1	41	35	6	1	3	1	1	4.4	152	4.5	14.9	254	0.1	8	2	1	0	0	0	2
2	43	28	15	3	2	0	0	4.1	194	4.3	11	308	0.06	33	2	1	0	0		2
1	63	43	20	4	1	0	1	4.2	204	4.6	14.3	336	0.03	15	2	1	0	0	1	2
2	20	14	6	0	1	1	0	4.2	213	4.7	9.9	329	0.01	11	2	1	0	0		2
2	38	34	4	2	1	0	0	4	216	6.1	13.7	265	0.01	7	2	1	0	0	0	2
1	82	54	28	10	2	0	0	2.6	157	6.6	10.5	346	9.74		2	1	1	0		2
2	47	25	22	3	2	1	0	4.2	157	4.8	8.9	321	0.17	14	2	1	0	0	0	2
2	55	52	3	1	1	0	0	4.4	204	2.8	12.6	225	0.02	8	2	1	0	0	1	2
2	35	26	9	1	2	0	0	4.7	129	6.2	12.9	168	0.01	2	2	1	0	0		2
1	52	41	11	2	1	1	0								2	1	0	0		2
2	33	30	3	0	1	0	0	3.9	204	5.7	13.2	239	0.02	8	3	0	1	1	1	2
1	64	26	38	7	1	1	0	4.5	217	6.1	14	302	0.1	2	3	0	1	0	0	1
2	67	51	16	14	1	0	0	4.3	223	5.1	11.4	233	0.02		3	0	0	0		2
2	45	31	14	8	3	0	0	4.1	177	6.6	12.7	316	0.07	40	3	0	0	0		1
2	85	59	26	20	1	0	0	3.7	193	4.7	12.1	255	0.74		3	0	0	0		2
1	62	25	37	2	3	0	0	4.2	216	3.8	14.7	218	0.03		3	0	0	1	0	2
2	56	44	12	7	1	0	0	4.7	256	2.8	12.9	338	0.01		3	0	1	1		2
2	52	42	10	1	2	0	0	4.4		6.8	14.7	289	0.01		3	0	1	1		2
1	59	34	25	13	2	1	1	4	192	12.4	13.9	254	1.34	35	3	0	0	0		2
1	39	26	13	6	2	1	0	4.6		5.6	13.6	323	0.06		3	0	0	0		1
1	41	31	10	7	1	0	0	4.3	178	5.9	14.8	263	0.02	2	3	0	0	0		1
2	73	50	23	3	2	0	0	4.5	180	4.8	13.6	184	0.07		3	0	0	1		2
2	61	38	23	9	2	0	0								3	0	0	1		2
1	53	32	21	0	1	1	0	4.4		4.4	13.7	175	0.02		3	0	0	1		2
1	43	17	26	4	1	0	0								3	0	0	1		1
2	47	26	21	16	3	0	0	4.4	205	4.8	11.9	278	0.03	23	3	0	0	0		2
1	34	20	14	10	3	0	0	5.1	208	5.2	15.6	207	0.02		3	0	0	0	0	2
2	43	24	19	10	3	0	0	4.2	179	6.3	13.6	223	0.04		3	0	0	0		2
1	83	44	39	19	2	1	0	3.8	145	4.1	14.4	174			3	0	0	0		2
1	54	40	14	13	2	0	0	4.1	198	3.9	13.9	202	0.01	4	3	0	0	0		2
1	76	45	31	10	2	0	0	4.4	234	4.9	14.7	171	0.04	9	3	0	0	0		2
1	74	48	26	7	2	0	0	4.2	168	7.1	14.9	201	0.11	7	3	0	0	0	1	2
2	35	23	12	0	3	0	0	4.6	210	5.1	12.7	247	0.01	8	3	0	0	0	0	2
2	44	29	15	11	3	0	0	4.2	240	4.4	12.4	287	0.05	4	3	0	0	0	0	2
1	74	45	29	23	2	0	0	4.4		5.7	13.6	194	0.41		3	0	0	0		2
2	69	54	15	8	3	0	0	4.2	237	6.8	12.8	192	0.02	13	3	0	0	0		2
1	72	61	11	5	2	0	0	4.6	241	5.7	15.4	333	0.03	4	3	0	0	0		2
1	48	39	9	6	2	0	0								3	0	0	0		2
1	65	48	17	11	1	1	0	4.5	242	6.2	15.1	163	0.02	7	3	0	0	0	0	2
1	85	50	35	8	3	1	0								3	0	0	0		2
1	69	39	30	20	1	0	0	3.9	230	5.7	14.7	161	0.12		3	0	0	0	1	2
2	41	16	25	1	3	0	0								3	0	0	0		2
2	54	23	31	5	1	1	0	4.1	231	7.9	12.9	227	0.08		3	0	0	0		2
2	38	20	18	3	2	0	0	4.5		4.4	12.2	275	0.05	20	3	0	1	0		2
2	68	31	37	0	2	1	0	4.1	156	3.2	13.8	88	0.1	2	3	0	0	0		2
1	30	15	15	0	1	0	0	4.6	227	5.1	15.8	244	0.01	2	3	0	0	0	2	1
1	44	29	15	3	1	0	0	4.3	211	5.8	14.4	263	0.16		3	1	0	1		2
1	67	38	29	1	2	0	0	4.2	176	3.5	10.5	101	0.13		3	1	0	1	2	2
2	35	22	13	3	1	1	0	3.5	269	10.5	12	245	0.07		3	1	0	1		2
2	53	27	26	4	3	1	0	4.4	212	3.4	11.6	447	0.08	8	3	1	0	1	1	2
1	29	15	14	1	2	1	0	4.2	158	5.7	15.6	253	0.03	2	3	1	0	1	1	2
1	61	37	24	11	3	0	0	4.9	246	5.9	16	233	0.02	2	3	1	0	1		2
2	59	29	30	0	3	0	0	4.9	193	4.9	13.5	209	0.16		3	1	0	1	0	2
2	29	21	8	2	3	0	0	4.7	164	4.2	13.4	211	0.01		3	1	0	1	0	2
1	65	50	15	5	1	1	0	4.1	213	4.1	14.1	243	0.05	6	3	1	0	1		2
1	42	30	12	1	2	0	0	4.3	222	5.2	14.3	376	0.02	2	3	1	0	1	1	2
2	40	19	21	10	1	1	0	4.4	236	8.4	13.3	406	0.27	15	3	1	0	1	0	2
2	49	37	12	7	3	0	0	4.6	223	6.6	13.3	264	0.03	8	3	1	0	1		2
2	66	37	29	1	2	0	0	4.5	208	6.3	11.6	228	0.02		3	1	0	1		2
1	79	50	29	9	2	1	0	4.1	145	4.3	14	202	0.01	4	3	1	0	0	1	2
1	39	20	19	18	1	1	0	4.5	192	5.4	15	215	0.02	2	3	1	0	0	2	2
1	63	34	29	11	3	0	0	4.3		4.9	14.3	242	0.04		3	1	0	0	0	2
2	52	22	30	7	3	0	0	4.3	251	3.8	13.1	223	0.02		3	1	0	0		2
2	50	6	44	14	1	1	0	4.4		5.6	12.4	286	0.15	17	3	1	0	0	0	2
1	45	24	21	7	3	0	0	4.1	191	5.7	14.3	355	0.2	6	3	1	0	0		2
1	50	43	7	6	1	0	0	4.3		4.2	16.7	252	0.01	2	3	1	0	0	0	2
2	51	32	19	2	3	1	0	4.1	219	5.8	12.4	282	0.03	15	3	1	0	0		2
2	68	52	16	3	1	0	0	4.2	176	7.3	13.1	320	0.03		3	1	0	0	1	2
1	46	36	10	6	3	0	0	4.5	152	4.3	15.4	324	0.01	2	3	1	0	0	2	2
1	50	28	22	4	2	0	0	4.6	208	8.5	14.1	290	0.05		3	1	1	0		1
1	67	39	28	13	1	0	0	4.6	175	7.6	13.6	175	0.06		3	1	0	0		2
1	37	27	10	4	1	0	0	4.5	213	6.8	15.7	306	0.02	2	3	1	0	0	0	2
2	44	28	16	1	1	0	0	4	175	5.9	10.7	359	0.57		3	1	0	0		2
1	78	55	23	1	3	0	0								3	1	0	0		2
2	73	30	43	0	2	0	0								3	1	0	0	0	2
1	41	24	17	14	1	1	0	4.3	202	9.6	16.1	271	0.05	4	3	1	0	0	0	2
2	44	36	8	6	1	1	1	4	198	4	12.1	196	0.01		3	1	0	0		2
1	47	38	9	6	3	0	0								3	1	0	0		2
1	57	38	19	2	3	0	0	4.6	208	3.7	15.3	258	0.03		3	1	0	0		2
1	42	29	13	9	1	0	0								3	1	0	0		2
1	50	42	8	6	3	0	0	4.2	177	4.7	14.3	184	0.05	2	3	1	0	0	1	2
2	53	23	30	7	1	1	0	4.1	148	2.9	12.8	219	0.03	8	3	1	1	0		2
2	65	26	39	7	1	1	0	4.7	230	3.5	12	209	0.15		3	1	0	0	0	2
2	70	45	25	3	3	0	0	4.3		7.1	12.5	277	0.02		3	1	0	0	0	2
2	46	37	9	3	3	0	0	4	177	5.4	12.4	333	0.07	8	3	1	0	0	1	2
1	57	47	10	2	3	0	0	4.8	223	4.1	15.6	232	0.05		3	1	0	0	1	2
2	42	30	12	7	2	1	0	4.5	193	4.4	13.1	221	0.01	2	3	1	0	0	0	2
2	76	40	36	2	1	1	0	4.1		5.5	12.5	244	0.51		3	1	0	0	1	2
2	47	31	16	0	2	0	0								3	1	0	0		2
2	72	49	23	1	2	1	0								3	1	0	0		2
1	25	12	13	9	3	0	0	4.7	278	6.7	15.8	213	0.23		3	1	1	0		2
2	43	20	23	1	2	1	0								3	1	0	0		2
2	62	54	8	4	3	0	0	4.4		5.3	13	270	0.02		3	1	0	0		2
2	41	14	27	0	1	0	0	4.3	186	7.3	12.6	243	0.03	3	3	1	0	0		2
1	69	51	18	1	1	0	0	4.3	226	6.4	17.9	251	0.11	4	3	1	0	0	1	2
2	86	44	42	17	3	0	1	3.6	206	4.8	10.9	199	0.12		3	1	0	0		2
1	67	53	14	8	1	1	0	4.3	228	4.2	15.6	142	0.26		3	1	0	0	0	2
2	38	21	17	5	1	0	0	4.4	175	6.9	9.6	452	0.02	16	3	1	0	0		2
1	46	32	14	9	3	1	0	4.4	202	7.5	14.8	245	0.02	3	3	1	0	0	1	2
2	53	23	30	13	1	0	0								3	1	0	0		2
1	67	39	28	22	3	0	0	4	208	6	13.9	278	0.29		3	1	0	0		2
2	37	15	22	4	3	0	0	3.7	175	5.5	11.7	338	0.35	39	3	1	0	0		2
1	67	51	16	13	2	0	0	4.9		4	16.2	184	0.06		3	1	0	0		2
1	64	40	24	0	2	0	0	4.2		5.1	14.9	268	0.04	10	3	1	0	0		2
1	59	46	13	2	3	0	0	4.4	189	3.1	14.4	236	0.01	2	3	1	0	0		2
1	40	24	16	2	1	0	0								3	1	1	0	0	2
1	49	42	7	1	2	0	0	4.8	191	7.3	15	250	0.02	4	3	1	1	0		2
2	48	21	27		1	0	0	3.9	185	7.6	12.5	252	0.04	5	3	1	0	0		2
1	55	45	10	7	2	0	0								3	1	1	0		2
1	47	23	24	6	1	1	0								3	1	0	1		2
2	28	18	10	1	2	1	0	4.3	175	5	11.3	338	0.02		3	1	0	1		2
2	66	46	20	3	1	1	0	4	193	4	12	257	0.12	11	3	1	0	1		2
2	52	31	21	0	1	0	0	4	208	3.3	12.1	178	0.01	4	3	1	0	1		2
2	87	73	14	11	1	1	0	4.1	156	4.2	10.4	316	1.04	27	3	1	0	0		2
2	65	46	19	5	1	0	0	4.2	248	3.8	12.6	224	0.02	8	3	1	0	0	0	2
1	52	36	16	18	2	0	0	4.5	314	5.6	15.2	283	0.05	7	3	1	0	0		2
2	45	33	12	7	2	0	0	4.2	264	7.9	13.1	446	0.11	11	3	1	0	0		2
1	53	16	37	6	1	0	0								3	1	0	0	1	2
1	46	30	16	13	1	0	0	4.5	246	5.4	10.6	211	0.03		3	1	0	0		2
2	71	54	17	2	2	1	1			2.7	11.5	139	0.02		3	1	0	0		2
1	56	48	8	5	1	1	0		207	7.3	15.9	201	0.03		3	1	0	0		2
2	55	13	42	7	1	1	0								3	1	0	0	0	2
1	61	46	15	3	1	1	0	4.4	181	4.9	14.2	333	0.06		3	1	0	0		2
1	64	28	36	0	1	1	0	4.3	217	3.3	13	141	0.04	13	3	1	0	0		2
1	68	33	35	7	2	0	0	3.9		7.1	12.6	187	1.5		3	1	0	0	0	2
2	54	29	25	18	1	0	0								3	1	0	0	1	2
2	49	14	35	10	3	0	0	4	200	4.1	8.8	235	0.02	17	3	1	0	0	1	2
2	49	28	21	6	2	0	0	4.4	198	3.8	9.3	333	0.01		3	1	0	0		2
2	61	29	32	5	2	0	1	4.1	253	3.7	12.3	210	0.03	14	3	1	0	0		2
1	26	19	7	6	1	0	0	5	172	4.8	14.4	286	0.75	4	3	1	1	0	1	2
1	54	40	14	0	2	0	0	4.5		8.8	15.2	233	0.06	2	3	1	0	0	1	2
1	47	36	11	5	2	0	0	4.5	204	5.8	14.7	177	0.75	8	3	1	0	0		2
1	77	59	18	0	1	0	0	4.1	169	6.6	10.9	354	0.28	23	3	1	0	0		2
1	38	17	21	5	2	0	0	4.3	188	4.8	14.5	251	0.03	2	3	1	1	0	1	2
1	57	48	9	4	3	0	0	5	227	5.4	15.1	193	0.05	7	3	1	0	0		2
1	39		39		4	0	0								3	1	0	0		2
1	69	45	24	0	2	0	1	3.8		3.7	10.7	239	0.01	12	3	1	0	1	2	2
1	53	40	13	8	2	0	0	4.8	186	6	14.8	228	0.02	8	3	1	0	1	0	2
1	47	30	17	1	2	0	0		203	5.8	13.9	250	0.03		3	1	0	1		2
1	38	19	19	1	3	0	0	4.8	215	7	15.6	264	0.13	6	3	1	0	0		2
1	21	17	4	2	2	0	0	4.7	149	5.3	14.4	293	0.06		3	1	0	0	1	2
2	42	31	11	4	1	1	0	4.3	241	6.8	14.5	247	0.31		3	1	0	0		2
1	75	23	52	13	1	0	0								3	1	0	0	0	2
1	69	51	18	3	3	0	0	4.6	195	6.5	15.5	215	0.46	2	3	1	0	0	0	2
1	34	25	9	1	3	0	0								3	1	1	0		2
2	72	35	37	0	1	1	0	4.2	214	4.5	10.2	254	0.46		3	1	0	0		2
2	47	24	23	9	1	1	0								3	1	0	0		2
1	32	19	13	0	1	0	0	4.8	210	5.4	13.9	335	0.21		3	1	0	1		2
2	43	32	11	0	1	1	0	3.7	178	6.4	9.3	515	0.02		3	1	1	1		2
1	41	25	16	5	1	0	0								3	1	0	0	1	2
2	70	57	13	1	3	0	0	4.1	201	3.8	11.5	206	0.1	14	3	1	0	0		2
2	46	13	33	0	1	0	1	4.6	216	6.5	12.2	295	0.03	9	3	1	0	0	1	2
1	70	52	18	5	2	0	0	4.3	171	4.1	12.9	166			3	1	0	0		2
2	43	13	30	3	1	1	0	4.3	154	4.5	12.4	292	0.03		3	1	0	0	2	2
1	31	18	13	2	2	1	1								3	1	0	0		2
1	31	21	10	0	1	1	0	4.5	173	8	15.6	416	0.12		3	1	0	1		2
